# Supplementary material for: Transcriptomics Integrated with Metabolomics Reveals the Effect of Cluster Thinning on Monoterpene Biosynthesis in ‘Muscat Hamburg’ Grape
Source: Foods. 2021 Nov 6;10(11):2718. doi: 10.3390/foods10112718 (PMC8623782; doi:10.3390/foods10112718)
Supplement: Supplementary file 1 [file foods-10-02718-s001.zip]

Archive with 1 entries (1 files):
- foods-1437200-supplementary.pdf
